# Supplementary material for: Immune Microenvironment in Sporadic Early-Onset versus Average-Onset Colorectal Cancer
Source: Cancers (Basel). 2023 Feb 24;15(5):1457. doi: 10.3390/cancers15051457 (PMC10001362; doi:10.3390/cancers15051457)
Supplement: Supplementary file 1 [file cancers-15-01457-s001.zip]

Archive with 1 entries (1 files):
- cancers-2189210-supplementary.pdf
